# Supplementary material for: Regional lung densities in alpha-1 antitrypsin deficiency compared to predicted values
Source: Respir Res. 2019 Feb 28;20:45. doi: 10.1186/s12931-019-1012-3 (PMC6396535; doi:10.1186/s12931-019-1012-3)
Supplement: Supplementary file 1 — Individual data from the normal database. (XLSX 13 kb) [file 12931_2019_1012_MOESM1_ESM.xlsx]

## Sheet: Sheet1
No	Gender	Age	Length	Lung volume	Perc15
1	M	39.0548	1.8	4.76329	95.24
2	F	40.1589	1.85	3.63515	166.084
3	M	51.8904	1.79	4.42627	118.504
4	M	53.2767	1.7	6.61917	88.009
5	M	37.9233	1.84	8.65678	90.627
6	M	55.0438	1.79	6.40005	94.354
7	M	36.8438	1.83	6.43476	95.218
8	M	52.0137	1.81	6.55949	114.583
9	M	41.6795	1.68	5.06259	81.751
10	F	52.0548	1.8	5.52637	109.795
11	F	30.4658	1.6	3.2193	131.668
12	M	78.2	1.74	5.06505	96.506
13	F	37.011	1.74	5.02258	99.134
14	M	46.1836	1.82	3.58029	139.363
15	F	56.7233	1.83	8.41849	71.993
16	M	35.4438	1.79	4.98717	126.825
17	M	43.5096	1.81	8.13134	81.754
18	F	53.4849	1.8	5.68033	108.917
19	M	37.0027	1.83	5.66177	136.222
20	M	52.4986	1.83	4.8225	145.593
21	M	28.3616	1.85	5.35323	145.687
22	M	52.0575	1.78	5.24027	124.54
23	M	48.2027	1.71	4.81878	169.777
24	F	49.4438	1.7	6.85541	96.073
25	F	39.5096	1.81	3.35825	141.948
26	M	29.3068	1.76	3.544	176.404
27	M	62.2356	1.76	4.8396	143.105
28	F	29.5781	1.75	3.9608	152.868
29	F	55.4	1.68	3.73409	117.107
30	M	28.5205	1.73	3.79092	126.234
31	F	26.4548	1.84	4.86565	117.738
32	M	44.8849	2.01	9.94552	63.483
33	M	42.9014	1.83	6.62031	95.402
34	M	33.7589	1.79	5.12876	123.555
35	M	32.3178	1.81	5.77463	149.034
36	M	62.5534	1.68	6.50816	92.071
37	M	35.389	1.68	3.5677	196.599
38	M	39.5808	1.76	5.49839	102.596
39	F	34.6849	1.78	5.32835	119.548
40	M	70.2164	1.63	4.68556	92.553
41	F	61.5151	1.66	4.0476	141.147
42	F	60.1589	1.7	3.48872	175.152
43	M	38.063	1.77	5.52397	143.757
44	M	63.8247	1.76	6.70011	87.677
45	M	40.2904	1.76	6.75387	94.034
46	M	39.9644	1.78	4.55511	147.627
47	F	65.3151	1.68	3.53112	170.597
48	M	46.3479	1.81	5.56197	110.496
49	M	39.3616	1.7	5.58045	107.324
50	M	64.7178	1.75	5.62293	93.734
51	M	39.8521	1.78	4.35226	137.804
52	M	41.3507	1.82	7.007	83.036
53	M	46.5123	1.8	5.50593	144.216
54	M	46.9973	1.73	3.71496	164.978
55	M	26.9397	1.91	7.53214	113.354
56	M	29.7342	1.8	5.777	109.964
57	M	28.3589	1.74	5.50194	82.796
58	F	36.4438	1.74	6.32886	87.128
59	F	56.3616	1.74	5.36748	141.773
60	M	28.8877	1.92	8.13431	91.337
61	F	40.9808	1.72	3.62596	172.282
62	M	28.9945	1.87	9.18899	81.182
63	F	28.0575	1.73	4.58398	116.361
64	F	57.6055	1.6	3.38377	157.877
65	M	33.8329	1.87	5.19584	137.692
66	M	47.7973	1.88	7.59342	94.372
67	F	52.0055	1.86	5.0685	137.114
68	M	50.0274	1.8	5.02048	118.984
69	M	42.4849	1.84	5.06557	121.356
70	F	45.7863	1.76	6.24376	105.557
71	F	41.4329	1.82	3.79137	159.614
72	M	54.1178	1.89	5.71468	122.924
73	M	28.4082	1.88	6.88802	110.419
74	M	50.337	1.88	7.06628	88.678
75	F	63.2986	1.6	4.94155	94.643
76	M	42.0055	1.73	5.73827	110.738
